# Supplementary material for: Sequential Supercritical CO2 and Subcritical Water Extraction for the Valorisation of Pomegranate (Punica granatum L.) By-Products: A Response Surface Methodology Approach
Source: Plants (Basel). 2026 Mar 19;15(6):951. doi: 10.3390/plants15060951 (PMC13030600; doi:10.3390/plants15060951)
Supplement: Supplementary file 1 [file plants-15-00951-s001.zip]

Archive with 1 entries (1 files):
- plants-4151503-supplementary.pdf
